# Supplementary material for: Bioactive compound identification without fractionation: an Ocimum spp. case study
Source: Metabolomics. 2025 Nov 15;21(6):166. doi: 10.1007/s11306-025-02369-2 (PMC12619805; doi:10.1007/s11306-025-02369-2)
Supplement: Supplementary file 1 — Supplementary Material 1—Table S1. Sample code, species/variety information, and extraction yield for Ocimum sp. samples used in this study, both grown in the greenhouse or purchased commercially [file 11306_2025_2369_MOESM1_ESM.xlsx]

## Sheet: Supplemental Table S1
Sample name	Species#	Variety	Grown or Commercial?	Average extraction yield (mg)	Extraction Standard Deviation (mg)
CG_G	OG	n/a	Grown	118.79	10.78
JS_G	OB	Genovese	Grown	1032.63	35.04
JS_H	OT	n/a	Grown	574.25	2.11
JS_R	OB	Red Rubin	Grown	577.645	71.35
JS_S	OB	Sweet Thai	Grown	438.653	18.92
LSC_T	OG	n/a	Grown	366.315	40
PGS_A	OB	Amethyst Purple	Grown	1485.73	51.39
PGS_G	OB	Genovese	Grown	662.993	27.69
PGS_K	OT	Kapoor	Grown	336.227	20.09
PGS_R	OT	Rama	Grown	331.973	33.07
PGS_T	OB	Thai	Grown	364.507	14.34
PGS_V	OG	Vana	Grown	263.93	11.87
SE_K	OT	Kapoor	Grown	259.017	25.5
SMS_A	OT	Amrita	Grown	247.9	16.94
SMS_G	OB	Genovese	Grown	1380.61	34.63
SMS_M	OB	Mriani	Grown	650.067	29.28
SMS_R	OT	Rama	Grown	366.343	13.34
SMS_S	OB	Sweet Lettuce Leaf	Grown	737.737	29.8
SMS_T	OB	Thai	Grown	572.677	12.7
SMS_V	OG	Vana	Grown	758.457	46.09
SN_S	OT	n/a	Grown	452.69	21.3
STS_K	OT	Kapoor	Grown	365.087	32.39
TLM_H	OT	Holy green leaf	Grown	565.123	5.25
TLS_K	OT	Kapoor	Grown	211.7	17.7
TLS_V	OG	Vana	Grown	598.45	14.68
B1	OT	n/a	Commercial	18.379	0.69
B2	OT	n/a	Commercial	10.7718	0.13
B3	OG	n/a	Commercial	14.3561	0.07
B4	OT	n/a	Commercial	26.6527	0.24
B5	OG	n/a	Commercial	17.532	0.09
B6	OT	n/a	Commercial	14.2462	0.09
B8	OB	n/a	Commercial	24.1563	0.21
B9	OB	n/a	Commercial	21.3071	0.13
B10	OT	n/a	Commercial	16.1909	0.02
B11	OB	n/a	Commercial	18.5494	0.35
B12	OT	n/a	Commercial	16.97	0.35
B13	OB	n/a	Commercial	30.91	0.15
B14	OT and OG	Tulsi Tea, Mix	Commercial	17.57	0.06
B15	OG	Holy Basil Caspules	Commercial	38.42	0.41
B16	OG	Holy Basil Tincture	Commercial	27.56	0.25
	#
	OG - Ocimum gratissimum L.
	OT - Ocimum tenuiflorum L.
	OB - Ocimum basilicum L.
